# Supplementary material for: The Relationship between the Unmet Needs of Chinese Family Caregivers and the Quality of Life of Childhood Cancer Patients Undergoing Inpatient Treatment: A Mediation Model through Caregiver Depression
Source: Int J Environ Res Public Health. 2022 Aug 17;19(16):10193. doi: 10.3390/ijerph191610193 (PMC9408546; doi:10.3390/ijerph191610193)
Supplement: Supplementary file 1 [file ijerph-19-10193-s001.zip]

Archive with 1 entries (1 files):
- ijerph-1857560-supplementary.pdf
